# Supplementary material for: 3D-Printed Pectin/Carboxymethyl Cellulose/ZnO Bio-Inks: Comparative Analysis with the Solution Casting Method
Source: Polymers (Basel). 2022 Nov 3;14(21):4711. doi: 10.3390/polym14214711 (PMC9657909; doi:10.3390/polym14214711)
Supplement: Supplementary file 1 [file polymers-14-04711-s001.zip]

Archive with 1 entries (1 files):
- polymers-1981524-supplementary.pdf
